# Supplementary material for: Transcriptionally imprinted glycomic signatures of acute myeloid leukemia
Source: Cell Biosci. 2023 Feb 14;13:31. doi: 10.1186/s13578-023-00981-0 (PMC9926860; doi:10.1186/s13578-023-00981-0)
Supplement: Supplementary file 2 — Additional file 2: Table S1. Overview of N-glycans presents in AML cell lines. Table S2. Overview of O-glycans presents in AML cell lines. Table S3. Overview of GSL-glycans presents in AML cell lines. Table S4. Overview of considered derived traits and corresponding values accross cell lines. Table S5. Quantitative values of glycosylation features of N/O- glycans and GSL glycans as well as integrated glycosylation features in each AML cell line. Table S6. The expression of glycosyltransferases in each AML cell line. Table S7. The Spearman correlation between glycosylation features and relevant glycosyltransferases in AML cell lines. Table S8. The expression of transcription factors in each AML cell line. Table S9. The Spearman correlation between transcription factors with glycosylation features and glycosyltransferases in AML cell lines. Table S10. The expression of glycosyltransferases in AML primary cells. Table S11. The expression of transcription factors in AML primary cells. Table S12. The Spearman correaltion between glycosyltransferases and transcription factors in AML cell lines and AML primary cells. Table S13. The expression of genes in AML primary cells grouped by the FAB classification. [file 13578_2023_981_MOESM2_ESM.xlsx]

## Sheet: TOC
Table of Content Supplementary Tables
Table 1:
	Overview of N-glycans presents in AML cell lines.
Table 2:
	Overview of O-glycans presents in AML cell lines.
Table 3:
	Overview of GSL-glycans presents in AML cell lines.
Table 4:
	Overview of considered derived traits and corresponding values accross cell lines.
Table 5:
	Quantitative values of glycosylation features of N/O- glycans and GSL glycans as well as integrated glycosylation features in each AML cell line.
Table 6:
	The expression of glycosyltransferases in each AML cell line.
Table 7:
	The Spearman correlation between glycosylation features and relevant glycosyltransferases in AML cell lines.
Table 8:
	The expression of transcription factors in each AML cell line.
Table 9:
	The Spearman correlation between transcription factors with glycosylation features and glycosyltransferases in AML cell lines.
Table 10:
	The expression of glycosyltransferases in AML primary cells.
Table 11:
	The expression of transcription factors in AML primary cells.
Table 12:
	The Spearman correaltion between glycosyltransferases and transcription factors in AML cell lines and AML primary cells.
Table 13:
	The expression of genes in AML primary cells grouped by the FAB classification.
References
[1] Blochl, C.; Wang, D.; Madunic, K.; Lageveen-Kammeijer, G. S. M.; Huber, C. G.; Wuhrer, M.; Zhang, T., Integrated N- and O-Glycomics of Acute Myeloid Leukemia (AML) Cell Lines. Cells 2021, 10 (11).
[2] Tiemeyer, M., Aoki, K., Paulson, J., Cummings, R. D., York, W. S., Karlsson, N. G., ... & Aoki-Kinoshita, K. F. (2017). GlyTouCan: an accessible glycan structure repository. Glycobiology, 27(10), 915-919.
[3] Wang, D., et al., Glycosphingolipid-Glycan Signatures of Acute Myeloid Leukemia Cell Lines Reflect Hematopoietic Differentiation. J Proteome Res, 2022. 21(4): p. 1029-1040.
[4] Tsherniak, A., et al., Defining a Cancer Dependency Map. Cell, 2017. 170(3): p. 564-576 e16.
[5] Warnat-Herresthal, S., et al., Scalable Prediction of Acute Myeloid Leukemia Using High-Dimensional Machine Learning and Blood Transcriptomics. Iscience, 2020. 23(1).
[6] Edgar, R., M. Domrachev, and A.E. Lash, Gene Expression Omnibus: NCBI gene expression and hybridization array data repository. Nucleic Acids Res, 2002. 30(1): p. 207-10.
[7] Metzeler, K.H., et al., An 86-probe-set gene-expression signature predicts survival in cytogenetically normal acute myeloid leukemia. Blood, 2008. 112(10): p. 4193-201.
[8] Li, Z.J., et al., Identification of a 24-Gene Prognostic Signature That Improves the European LeukemiaNet Risk Classification of Acute Myeloid Leukemia: An International Collaborative Study. Journal of Clinical Oncology, 2013. 31(9): p. 1172-1181.
[9] Ritchie, M.E., et al., limma powers differential expression analyses for RNA-sequencing and microarray studies. Nucleic Acids Research, 2015. 43(7).

## Sheet: Table 1
Table 1. Overview of N-glycans presents in AML cell lines. The relative abundances of individual glycans as well as glycosylation traits are depicted. In addition, contributions of glycans to derived traits are shown. Qualitative and quantitative data was obtained from Blochl et al. [1] deposited to GlycoPOST with the identifier GPST000214. GlyTouCan (https://glytoucan.org/) [2] identifiers were …
																Relative peak are per cell line (%)																			AML193												EOL1
Glycan Number	ID (GlyToucan)	Abbreviation	Probable structure	Paucimannose	Oligomannose	Complex type	Hybrid type	Phosphorylation	Core fucosylation	Sialylation	(Sialyl) Lewis A/X	Bisection	Antennarity	α2-3 sialylation	α2-6 sialylation	AML193	EOL1	HEL	HEL 92.1.7	HL60	Kasumi1	KG1	KG1a	M07e	ME1	ML1	Molm13	MV4-11	NB-4	OCI-AML3	PLB985	THP1	U937	TF-1	Paucimannose	Oligomannose	Complex type	Hybrid type	Phosphorylation	Core fucosylation	Sialylation	(Sialyl) Lewis A/X	Bisection	Antennarity	α2-3 sialylation	α2-6 sialylation	Paucimannose	Oligomannose	Complex type
1	G42466VF	H2N2F1		1					1							4.51141	3.26751	1.73061	1.70612	1.50931	3.98355	5.4713	0.766868	2.65273	4.48266	4.50279	11.1773	0.815375	1.77887	2.97261	1.40651	3.09833	4.58184	2.2416	4.51141					4.51141							0.626907
2	G22768VO	H3N2		1												0.573839	0.928716	0.536457	0.636087		0.483554	0.861045	0.536769	0.626103	0.444983	0.714733	1.08406			0.800332	0.421573	0.79835	0.705681	0.330057	0.573839												0.928716
3	G82348BZ	H3N2F1		1					1							4.21335	2.93373	5.00255	4.54947	1.33657	3.35617	3.311	2.49804	5.94222	3.06521	6.98135	4.55992	2.14014	2.15736	3.98581	2.22171	4.60025	5.20041	3.73844	4.21335					4.21335							2.93373
4	G60415BS	H4N2		1												0.693884	0.983294	0.768932	0.953225		0.695495	0.774507	0.41505	0.465256	0.879365	0.857987	0.922696	0.431936	0.264247	0.629015	0.605611	0.611333	0.568704	0.671461	0.693884												0.983294
5a	G89619KY	H5N2a			1											0.391534	0.339869	0.371264	0.312736	0.262765	1.89772		0.363515	0.27694	0.941292	0.732795	0.365697	0.379206	0.311599	0.362239	0.355692	0.433064		0.32979		0.391534												0.339869
5b	G55220VL	H5N2b			1											7.72608	11.6849	11.0726	14.2504	6.6481	6.10729	9.00246	3.24568	4.9365	4.66106	7.18283	7.153	8.94307	5.35414	5.66411	7.24442	6.38928	5.3918	9.92067		7.72608												11.6849
6	G80966KZ	H6N2			1											7.95878	6.18256	7.29103	6.63275	11.6276	9.12213	4.11869	5.15576	9.11511	10.8888	14.2215	7.7669	9.56256	10.3129	12.076	14.4117	8.99335	10.9043	7.12196		7.95878												6.18256
7	G83161QT	H7N2			1											6.75916	5.54572	6.37999	6.71131	11.0179	7.75966	3.28184	5.15217	7.71513	8.92698	8.85189	7.38777	11.0882	6.95158	8.29252	9.76984	7.51246	6.97455	7.04712		6.75916												5.54572
8	G40702WU	H8N2			1											11.8593	9.0641	7.69071	9.07536	13.4936	9.89404	4.737	8.41041	10.3925	13.8374	13.1345	9.11413	13.8635	13.8238	9.51099	12.7175	10.7214	10.1663	10.5088		11.8593												9.0641
9	G60230HH	H9N2			1											13.5311	16.4184	11.5427	13.1236	16.3306	12.6711	5.01495	10.2111	11.6408	15.9274	10.7321	10.652	8.97858	13.3355	12.0949	15.0045	9.55266	11.8086	12.974		13.5311												16.4184
10a	NO	H5N2P1a			1			1								1.05849	0.327047	0.742189	0.837045	0.492332	1.55908	0.949899	0.487541	0.702397	1.64446	1.27226	0.560906	0.432391	0.621642	0.240396	0.378686	1.00743	0.608181	0.202499		1.05849			1.05849									0.327047
10b	NO	H5N2P1b			1			1								0.27347				0.403253	0.479459	0.704605			0.209806	0.454452	0.432229	0.256064	0.296716				0.540086			0.27347			0.27347									0
11a	NO	H6N2P1a			1			1								2.93813	1.34823	2.14854	1.98749	2.66218	0.627802	1.8607	0.688052	0.893528	1.89508	2.38346	2.5504	1.31717	1.67637	1.68482	1.18962	3.2658	2.59208	0.741198		2.93813			2.93813									1.34823
11b	NO	H6N2P1b			1			1								2.12735	0.503783	1.24138	1.27893	0.670254	0.765591	2.84323	1.24705	1.02901	0.812852	2.15978	0.963682	0.575551	1.44288		0.405317	1.27649	1.9144			2.12735			2.12735									0.503783
12	NO	H7N2P1			1			1								1.73478		2.40203	1.94137	1.5585	1.14062	1.52174	1.7475	1.42475	1.72166	2.96455	1.28512	0.418953	2.12346	1.48703	1.04395	2.67454	2.48382	0.732805		1.73478			1.73478									0
13	NO	H7N2P2			1			2								1.76251	0.509555	1.23084	1.11073	2.13094	1.09758	2.08632	3.01853	1.34577	1.05849	3.32728	0.572706	0.663026	2.67299		0.555748	1.09644	2.79265	0.547157		1.76251			3.52502									0.509555
14	G80858MF	H3N4F1				1			1							0.590564		1.9925	1.84607	0.676988	0.335624	0.887156	0.178961	0.944412	1.04569	1.81617	0.224363	1.57516	0.802831	0.516888	2.47586		0.23519	1.54423			0.590564			0.590564									0
15	G27919IH	H4N4F1				1			1									0.26453	0.305173	0.358478		0.770924			0.376628					0.168107				0.181049			0			0									0
16	G78059CC	H5N4F1				1			1												0.318128	0.630109	0.373003				0.52899	0.210885		1.94649		0.520108	0.65707				0			0									0
17a	G75850OP	H5N4S1a				1				1					1	0.958253	2.06303	1.52559	1.08863	0.801491	1.3975	1.77678	1.43184	0.932085	1.17383		1.70433	0.848601	1.38762	1.38354	1.0018	1.62399	1.95287	0.904584			0.958253				0.958253					0.958253			2.06303
17b	G07995VK	H5N4S1b				1				1				1		0.45054	0.519357	0.624161	0.472897		0.275285		0.836382	0.623745	0.230976		0.494343		0.316602	1.1504		0.752221		0.340659			0.45054				0.45054				0.45054				0.519357
18a	G31555TF(alternative)	H5N4F1S1a				1				1	1				1	0.538376					0.403049	0.476906	0.375753		0.241405		0.615					0.438163	0.423594				0.538376				0.538376	0.538376				0.538376			0
18b	G07392QY/G11041DA	H5N4F1S1b				1				1					1	1.23198	4.31679	1.31901	0.599917	1.12218	4.09673	1.57711	2.56608	3.52364	1.3773	0.833073	3.81996		0.829561	2.47591	0.762027	2.38666	4.79911	1.40955			1.23198				1.23198					1.23198			4.31679
18c	G30460NZ/G53752TA	H5N4F1S1c				1				1				1		0.375182	0.843035	0.566372	0.775697	0.458078	0.541559	0.555408	1.3766	1.47488	0.232097		0.961169		0.462597	2.88811		1.06304	0.270195	0.727926			0.375182				0.375182				0.375182				0.843035
19	G86357DX	H6N5F1				1			1				1			0.4725				0.568686		0.632519						0.473817		1.11283	0.822157	0.572973	0.937748				0.4725			0.4725				0.4725					0
20a	G84467IZ	H5N4S2a				1				2					2	1.93107	2.37399	4.59996	1.89656	1.1955	2.01711	5.93555	2.08012	1.47703	1.54093	1.07826	1.71428	3.86244	2.49945	2.33947	2.2822	2.28944	1.9647	3.02139			1.93107				3.86213					3.86213			2.37399
20b	G51793MY/G14047PA	H5N4S2b				1				2				1	1	3.31589	3.93679	4.62442	3.94053	2.48941	3.34268	8.75846	4.2827	2.50857	2.29073	1.96338	2.92141	5.90108	4.4809	4.17277	3.85872	3.91754	2.14945	2.6163			3.31589				6.63179				3.31589	3.31589			3.93679
20c	G77252PU	H5N4S2c				1				2				2			0.58993	1.03041	0.821386		0.299336		1.44584	1.05636	0.303205		0.458484	0.62237	0.530437	0.93578	0.564242	0.820417		0.57721			0				0				0				0.58993
21	G75903TQ/G24083XE	H5N4F2S1				1			1	1	1				1	1.08666	1.16975			0.962646	1.60415		1.06001		0.353839		2.83722	0.444379	0.515154	1.22301	0.968561	1.87762	1.60567				1.08666			1.08666	1.08666	1.08666				1.08666			1.16975
22a	G56749GV	H5N4F1S2a				1			1	2					2		1.559	0.657192			2.35591			0.779366	0.90865		1.09785		0.639319			0.584684	1.69789	1.24609			0			0	0					0			1.559
22b	G59655SA/G96921ZU	H5N4F1S2b				1			1	2				1	1	1.59027	3.48036	1.99547	1.27579	1.02279	3.93431	0.982056	4.93047	4.88306	1.67621	0.941447	2.53791	0.278278	1.11247	1.89525		2.76474	1.01029	3.93746			1.59027			1.59027	3.18053				1.59027	1.59027			3.48036
22c	G17689DH	H5N4F1S2c				1			1	2				2		0.592403	1.12843	1.82708	1.94923	0.460478	0.555229	0.729184	5.27782	3.96178	0.452708	0.665802	0.843955	0.496092	0.87977	2.68554	0.551181	1.45255		1.35331			0.592403			0.592403	1.18481				1.18481				1.12843
23	NO	H6N5F1S1				1			1	1														0.588129													0			0	0								0
24a	NO	H5N4F2S2a				1			1	2	1					0.808913	0.65487			0.474032	0.203983		1.09828	1.18619	0.604787	0.355534	0.611395			0.610004		0.482475					0.808913			0.808913	1.61783	0.808913							0.65487
24b	G47253OG	H5N4F2S2b				1			1	2	1												1.16206	0.97199			0.39933		0.270088								0			0	0	0							0
24c	NO	H5N4F2S2c				1			1	2	1												0.662962	0.592984						0.37703				0.258678			0			0	0	0							0
25	G63889NK	H7N6F1				1			1				2							0.864954				0.769807				0.335956			0.657649		0.85332				0			0				0					0
26a	NO	H6N5S2a				1				2			1		2				0.463136		0.303667	1.18102	0.592233		0.380758	0.241504		0.950414	0.527584		0.583562		0.809422				0				0			0		0			0
26b	NO	H6N5S2b				1				2			1	1	1	0.96767	1.19036	1.05783	0.807154		1.05428	2.95448	1.40479		0.677342	0.57927	0.567127	1.56546	1.04164	1.03124	0.656417	0.952465	0.804491	0.607021			0.96767				1.93534			0.96767	0.96767	0.96767			1.19036
26c	NO	H6N5S2c				1				2			1	2								1.57982	1.72813		0.468069			1.09157	0.666999		0.877885		0.710416				0				0			0	0				0
27a	NO	H6N5F1S2a				1			1	2			1											0.864075			0.312749										0			0	0			0					0
27b	NO	H6N5F1S2b				1			1	2			1			0.74871	1.98709				1.22628		0.974303		0.555692					0.545103		0.751451		1.26029			0.74871			0.74871	1.49742			0.74871					1.98709
27c	NO	H6N5F1S2c				1			1	2			1				0.65709		0.542838				1.38804	0.569392		0.44065				1.40913		0.432775		0.612082			0			0	0			0					0.65709
28a	NO	H6N5S3a				1				3			1	1	2	2.30245	2.36677	2.71349	2.86574	2.03204	2.57271	7.03099	3.4116	1.55492	1.96641	1.19689	1.95849	6.53188	3.52011	2.3308	3.95202	3.4719	1.71805	1.11525			2.30245				6.90736			2.30245	2.30245	4.60491			2.36677
28b	G17857ZF	H6N5S3b				1				3			1	2	1	3.69047	3.78225	4.0747	3.91788	2.88957	3.47846	9.41763	4.69051	2.34596	2.80144	1.64961	3.05891	8.39514	5.09911	3.99455	5.40728	4.37	2.38846	1.56691			3.69047				11.0714			3.69047	7.38094	3.69047			3.78225
29a	NO	H6N6F1S2a				1			1	2			2												0.423987									1.00916			0			0	0			0					0
29b	NO	H6N6F1S2b				1			1	2			2					0.67175	0.635052	0.795272														0.777254			0			0	0			0					0
30a	NO	H6N5F1S3a				1			1	3			1			0.284465	0.700716				0.580782		0.871558		0.208628		0.204566					0.317767		1.28613			0.284465			0.284465	0.853394			0.284465					0.700716
30b	NO	H6N5F1S3b				1			1	3			1					0.408414	0.43578				3.07081							0.348102		0.379208		0.451228			0			0	0			0					0
31a	NO	H6N5S4a				1				4			1	1	3	0.578656	0.577188	0.986028	0.75492	0.545425	0.584281	1.06411	0.639215	0.37826	0.482077	0.404979	0.398692	1.52033	1.26679	0.577979	1.0953	0.533336	0.503025	0.470029			0.578656				2.31462			0.578656	0.578656	1.73597			0.577188
31b	NO	H6N5S4b				1				4			1	2	2	0.924542	0.999836	1.22152	1.53072	0.685982	1.13134	2.62352	0.587137	0.60821	0.617292	0.583457	1.04022	2.33006	1.43682	1.11452	1.71121	1.0662	0.439231	0.358178			0.924542				3.69817			0.924542	1.84908	1.84908			0.999836
32	NO	H6N6F1S3				1			1	3			2																					0.621063			0			0	0			0					0
33a	G24498DI	H7N6F1S4a				1			1	4			2			0.849222	0.674501				0.599279		1.03577	0.773456	0.374898	0.617982			0.345132					1.16428			0.849222			0.849222	3.39689			1.69844					0.674501
33b	G24498DI	H7N6F1S4b				1			1	4			2			1.56659			0.924941		0.373501		3.78575	2.08071	0.48844	0.983248			0.766326	0.279641				1.00248			1.56659			1.56659	6.26637			3.13318					0
34a	G91023GB	H5N5F1S1a				1			1	1		1			1	0.741305		0.641515	0.323857	1.99295		1.16156		0.590474	1.06194				0.986088					1.95564			0.741305			0.741305	0.741305		0.741305			0.741305			0
34b	G10733HY	H5N5F1S1b				1			1	1		1		1		0.39443		0.384728	0.612007	1.39315		0.606798		0.442096	0.216366									0.296852			0.39443			0.39443	0.39443		0.39443		0.39443				0
35a	G14127XU	H5N5F1S2a				1			1	2		1			2					0.632985					0.745397				3.0195					1.73869			0			0	0		0			0			0
35b	G99954ZJ/G94045IP	H5N5F1S2b				1			1	2		1		1	1	0.434579		0.595423	0.721247	3.08778		0.395468		0.680002	1.00745				0.211819					2.32499			0.434579			0.434579	0.869159		0.434579		0.434579	0.434579			0
35c	G17473NR	H5N5F1S2c				1			1	2		1		2				0.656465	0.944762	2.15162				0.64156	0.243782									0.99029			0			0	0		0		0				0
36a	G07483YN	H3N3F1a					1		1									0.780954	1.14568							0.461703		0.748795	0.325725		0.77178			0.843978				0		0
36b	G45889JQ	H3N3F1b					1		1							0.505252	0.430424	0.919703	0.778206	0.420938	0.309174	0.595867			0.437795	1.28847	0.651216	1.15951	0.519014	0.438555	1.76752	0.720611	0.660898	0.618419				0.505252		0.505252
37	G16828VN	H6N3					1									0.441713	0.678464	0.309338	0.359612	0.492033	0.0850082	0.362198	0.397154	0.216692	0.213275	0.27336	0.25192		0.1538	0.409113	0.376166	0.378215	0.466524	0.345529				0.441713
38	NO	H6N3P1					1	1								0.248984	0.485422	0.366427			0.362394		0.623229	0.593697	0.660442	0.760939	0.364722		0.553867			0.952095	0.739645	0.197051				0.248984	0.248984
39a	G84852GW	H4N3F1S1a					1		1	1					1	1.0463	0.488276	0.393968	0.20591		2.67222	0.242957	0.173768	0.381514	0.47524	0.560324	1.22228		0.359866	0.335486		0.663794	3.20608	0.45943				1.0463		1.0463	1.0463					1.0463
39b	G48954CA	H4N3F1S1b					1		1	1				1				0.193241	0.176269		0.319365					0.28959	0.435772			0.264422		0.18684	0.245108	0.202381				0		0	0				0
39c	G30109UP	H4N3F1S1c					1		1	1					1	0.45427		0.205087	0.287274	0.142291			0.217057	0.335058		0.553798	0.572061		0.262918			0.32851		0.181607				0.45427		0.45427	0.45427					0.45427
40a	G04576KS	H6N3S1a					1			1					1	1.32587	1.74159	1.71984	0.913575	0.85557	0.897085	0.53214	0.517946	0.94522	1.0319	0.6095	0.642821	0.792058	0.818956	0.857761	0.892346	0.718299	1.51815	1.65752				1.32587			1.32587					1.32587
40b	G65890UA	H6N3S1b					1			1				1		0.438741	0.567275	0.52104	0.574973	0.282797	0.128775		0.808088	0.565952	0.254917	0.37682			0.267091	0.381666	0.231824	0.198723		0.660215				0.438741			0.438741				0.438741
			Summary - relative abundances (%)													100	100	100	100	100	100	100	100	100	100	100	100	100	100	100	100	100	100	100	9.99249	58.1207	27.4257	4.46112	11.9062	20.8912	64.3291	2.43395	1.57031	14.8011	21.2632	29.434	5.47264	51.9242	35.5711
[truncated: 213 more columns]

## Sheet: Table 2
Table 2. Overview of O-glycans presents in AML cell lines. The relative abundances of individual glycans as well as glycosylation traits are depicted. In addition, contributions of glycans to derived traits are shown. Qualitative and quantitative data was obtained from Blochl et al. [1] deposited to GlycoPOST with the identifier GPST000214. GlyTouCan (https://glytoucan.org/) [2] identifiers were …
																Relative peak are per cell line (%)																			AML193												EOL1
Glycan Number	ID (GlyToucan)	Abbreviation	Probable structure	T Antigen	Core 1	Core 2	(Sialyl) Lewis A/X	Lewis A/X	Sialyl Lewis A/X	H Antigen	α2-3 sialylation	α2-6 sialylation	α2-8 sialylation	Sulfation	LacNAc repeats	AML193	EOL1	HEL	HEL 92.1.7	HL60	Kasumi1	KG1	KG1a	M07e	ME1	ML1	Molm13	MV4-11	NB-4	OCI-AML3	PLB985	THP1	U937	TF-1	T Antigen	Core 1	Core 2	(Sialyl) Lewis A/X	Lewis A/X	Sialyl Lewis A/X	H Antigen	α2-3 sialylation	α2-6 sialylation	α2-8 sialylation	Sulfation	LacNAc repeats	T Antigen	Core 1	Core 2
1	G58645HA	H1N1		1	1											0.714228	0.626907	0.432373	0.562938	1.22708	0.602882	0.778526	0.59464	0.76172	0.772312	0.470823	0.594784	1.70746	0.563409	0.763875	0.196795	0.965483	1.43254	0.45294	0.714228	0.714228											0.626907	0.626907
2	G31601FB	H1N2				1														0.478209								0.783818					0.502773				0												0
3	NO	H1N2Su1				1								1														0.803875									0								0				0
4a	G65285QO	H1N1S1a			1							1				0.929599	0.399539	1.52345	1.80342		0.994837		0.540262		0.747557	0.548689	0.733361		0.523065	0.361713		0.62029	6.35186	2.21802		0.929599							0.929599					0.399539
4b	G40269CS	H1N1S1b			1						1					10.8545	16.9607	19.7934	16.8787	14.1682	24.2001	19.4329	42.6078	20.7239	26.8774	16.1494	20.3313	24.6722	24.7282	29.1071	35.3064	17.2205	11.3312	12.0342		10.8545						10.8545						16.9607
5	G28465GJ	H2N2				1									1	0.532782	1.32952	0.932023	0.527697	9.19758	1.15943	4.61693	2.37133	0.890185	0.274528	0.881511	1.09903	17.3491	0.715223	0.276521		1.41984	12.2623	0.652219			0.532782									0.532782			1.32952
6	NO	H2N2Su1				1								1	1					1.59004								7.48587					2.63949				0								0	0			0
7	G35679QA	H1N2S1				1					1					0.527906	1.20261		0.453531	0.797264	0.835768	0.53884		1.11644	1.13368	0.642969	0.8653		0.46165	0.46175		1.11984	2.43109	0.718363			0.527906					0.527906							1.20261
8	G25795DA	H2N2F1					1	1												1.41064								3.65303					1.44987					0	0
9	G84906ML	H1N1S2			1						1	1				31.468	15.8648	44.79	36.3238	12.6109	35.0321	25.2572	34.5086	14.751	25.4983	23.7309	20.6566	26.3242	24.0438	31.32	46.9704	25.024	22.3861	39.3784		31.468						31.468	31.468					15.8648
10a	NO	H2N2S1a				1					1				1	6.92395	7.94386	1.84571	2.07707	5.43237	7.55058	7.87665	2.15314	4.38326	3.62972	4.67776	7.85147	2.22664	4.06866	5.89786		7.99701	32.4067	3.1638			6.92395					6.92395				6.92395			7.94386
10b	NO	H2N2S1b				1					1				1	2.74563	4.23254	2.16154	5.54563	6.8861	2.58215	3.38322	2.30403	5.01737	2.687	6.9231	2.7501	3.05776	6.28178	0.973497		5.08932		4.8311			2.74563					2.74563				2.74563			4.23254
11	NO	H3N3				1									2					1.05569								2.19753									0									0			0
12a	NO	H2N2F1S1a				1	1		1		1				1	1.24932				2.43182		1.22301		1.01463	0.346404		0.843578	2.32541	0.700759	0.539131		0.822135	1.96081				1.24932	1.24932		1.24932		1.24932				1.24932			0
12b	NO	H2N2F1S1b				1				1	1				1											1.46518			1.1561					0.701548			0				0	0				0			0
13	NO	H1N1S3			1							1	1					3.46663	4.85053					3.49217	3.6483	1.16671	1.31631							5.37044		0							0	0				0
14	G87420IF	H2N2S2				1					2				1	35.3711	37.8663	22.4353	27.1968	31.7243	27.0421	29.5264	14.5675	33.8281	30.4367	38.1517	35.8823	7.4131	33.1176	26.0063	17.5264	34.0428	4.8453	25.4945			35.3711					70.7423				35.3711			37.8663
15	NO	H2N2S2Su1				1					2			1	1	0.564289			1.84258			1.33716		2.77581	1.459	2.06046	1.679		0.726307					2.922			0.564289					1.12858			0.564289	0.564289			0
16	NO	H2N2F1S2				1	1		1		2				1	7.42006	3.50476			5.17247		3.81743	0.352651	7.70901	2.48908	3.13076	3.03124		2.91347	2.3923							7.42006	7.42006		7.42006		14.8401				7.42006			3.50476
17	NO	H2N2F1S2Su1				1	1		1		2			1	1	0.698642								3.53642													0.698642	0.698642		0.698642		1.39728			0.698642	0.698642			0
18a	NO	H3N3S2a				1									2																			1.45512			0									0			0
18b	NO	H3N3S2b				1					2				2		7.78859	2.61953	1.93738	3.11329		2.21172					2.3656			1.21838		5.67876		0.607368			0					0				0			7.78859
19	NO	H3N3F1S2				1	1		1						2		2.27991			2.70406										0.681491							0	0		0						0			2.27991
			Summary - relative abundances (%)													100	100	100	100	100	100	100	100	100	100	100	100	100	100	100	100	100	100	100	0.714228	43.9663	56.0337	9.36802	0	9.36802	0	141.878	32.3976	0	1.26293	55.5058	0.626907	33.852	66.148
[truncated: 213 more columns]

## Sheet: Table 3
Table 3. Overview of GSL-glycans presents in AML cell lines. The relative abundances of individual glycans as well as glycosylation traits are depicted. In addition, contributions of glycans to derived traits are shown. Qualitative and quantitative data was obtained from Wang et al. [3] deposited to GlycoPOST with the identifier GPST000238. GlyTouCan (https://glytoucan.org/) [2] identifiers were …
																											Relative peak are per cell line (%)																			AML193
Glycan number	162.053	203.079	146.058	291.095	307.083	-1.00727		ID (GlyToucan)	Composition	Probable structure	Gangliosides	(Neo)lacto-series	Globosides	Gangliosides with GalNAc	Glycan with Neu5Gc	α2-3 sialylation	α2-6 sialylation	Sialylation	α1-3/4 fucosylation	Lewis A/X	Lewis B/Y	Sialy-Lewis A/X	H-type 1/2/4	SSEA-3	SSEA-4 isomer	I-Branching	AML193	EOL1	HEL	HEL 92.1.7	HL60	Kasumi1	KG1	KG1a	M07e	ME1	ML1	Molm13	MV4-11	NB4	OCI-AML3	PLB985	THP1	U937	TF1*(no technical replicates)	Gangliosides	(Neo)lacto-series	Globosides	Gangliosides with GalNAc
	H	N	F	S	G	H+	Reduced reducing end mass
1	3						20.0262	G00059MO	H3				1																						20.2638	0.121055			0.642453				5.26992		13.7498	0.714228		0
2	2	1					20.0262	G06239NA	H2N1			1																	0.371994		0.233297						0.150322	0.110161	0.188356								0
3	2			1			20.0262	G91237TK	H2S1		1					1		1									3.36707	39.9005	9.6462	16.6616	3.1757	22.8198	81.968	96.7755	27.1566	28.1507	12.7233	23.0633	29.1798	59.6157	45.4602	1.83246	7.69046	74.6082	42.4093	3.36707
4	2				1		20.0262	NO	H2G1		1				1			1										0.410758	1.37214	0.962892	0.255136		1.31409	0.939151		0.253455	0.270684	0.271241	0.341075	0.601086	0.548809		0.657786	0.999464	0.885728	0
5	3	1					20.0262	G00061MO	H3N1(1)				1																1.10125								0.214121	0.904435	2.18078				26.2849					0
6	3	1					20.0262	G58896AZ	H3N1(2)			1															11.1958	2.59809	3.57252	1.71442	7.1062	2.46188	1.5466			4.18989	5.28077	4.63349	6.10937	0.754828	1.11762	10.6875	2.55162	3.22038			11.1958
7	2	1		1			20.0262	G79389NT	H2N1S1		1			1		1		1									5.93255	0.897728		1.81132	0.360473	11.0545			4.9092	0.362455	1.53889			5.60974		8.43931	2.51384	0.681524	6.11442	5.93255			5.93255
8	3	1	1				20.0262	G26123AX	H3N1F1(1)			1							1	1							0.701845				0.448231				1.80308	1.69881	0.289796										0.701845
9	3	1	1				20.0262	G13636IT	H3N1F1(2)			1											1						1.58447	1.25276						1.66139	9.6287			1.93271							0
10	4	1					20.0262	G99053DY	H4N1(1)				1											1					1.51568	0.838211	0.483028			1.35048		0.744889	0.687856			1.03818		1.77114			3.39141			0
11	4	1					20.0262	NO	H4N1(2)			1															0.797281		2.32439	1.27258	0.517322					0.574226	0.778948			0.478831		2.09173			1.73635		0.797281
12	3	2					20.0262	G70874WW	H3N2			1																			0.577581							0.147572									0
13	2			2			20.0262	G98544DH	H2S2		1					1		2											17.3299	30.7128	1.17885		1.70633	0.934882	5.42776	0.76713	1.56301	0.832389	1.05496	1.61205	1.26293	1.86823	3.12037	1.52677	2.80865	0
14	2				2		20.0262	NO	H2G2		1				1			2											1.10421								0.408379									0
15	3	1		1			20.0262	G48558GR	H3N1S1(1)		1			1		1		1									1.64384		3.99344	1.44301	1.04428	19.6332				0.890593	1.75044			17.5253		6.11075	5.29513		15.0338	1.64384			1.64384
16	3	1		1			20.0262	G83513YI	H3N1S1(2)			1					1	1									7.02916	9.21406	1.65672		16.8274		0.930472			5.32025	2.40303	13.6523	20.9145			4.59703	4.03717	5.15447			7.02916
17	3	1		1			20.0262	G79536OW	H3N1S1(3)			1				1		1																				0.619657							1.0307		0
18	3	1		1			20.0262	G01767JJ	H3N1S1(4)			1				1		1									12.9197	21.6205	30.9509	29.4602	13.0248	13.218	8.49381		30.2885	26.2634	17.2704	23.2841	16.3599	4.54294	43.8005	5.28816	13.6419	2.44084	1.73509		12.9197
19	3	1	2				20.0262	G89659QV	H3N1F2			1							1		1																2.55556										0
20	3	1			1		20.0262	NO	H3N1G1(1)		1			1	1			1													0.215017						0.263801			0.566357					1.13126	0			0
21	3	1			1		20.0262	NO	H3N1G1(2)			1			1			1										0.390439	1.44385	0.823069	0.227785						0.569928	0.326392	0.364575		0.856984		0.813475				0
22	4	2					20.0262	G95014LS	H4N2(1)			1															1.19225																				1.19225
23	4	2					20.0262	G84034JH	H4N2(2)			1															6.66649	3.99644	2.96703	1.76127	15.4795	14.8039	1.34241		3.0209	7.75656	1.84145	5.52566	5.42701	0.919715	0.993173	25.3467	5.90334	5.89632	2.71062		6.66649
24	2	1		2			20.0262	G02657AK	H2N1S2		1			1		1		2												0.794859							0.3311									0			0
25	3	1	1	1			20.0262	G91532KA	H3N1F1S1(1)		1			1		1		1					1														0.120331									0			0
26	3	1	1	1			20.0262	G50321QR	H3N1F1S1(2)			1				1		1	1			1								0.898415			1.9437		7.13019	3.2177	0.462513	0.23878									0
27	3	1	1	1			20.0262	NO	H3N1F1S1(3)			1					1	1					1														0.206456										0
28	4	1		1			20.0262	G44206ID	H4N1S1				1				1	1							1				0.536732								0.25655											0
29	3	2		1			20.0262	NO	H3N2S1(1)			1					1	1													0.254224																0
30	3	2		1			20.0262	G50123ZO	H3N2S1(2)			1				1		1											0.582949																		0
31	3	2		1			20.0262	NO	H3N2S1(3)			1				1		1											0.45344																		0
32	4	2	1				20.0262	G65223RT	H4N2F1(1)			1							1																	0.503218											0
33	4	2	1				20.0262	G76439VL	H4N2F1(2)			1							1	1							2.19048	0.345426			2.38369					0.880614	0.601611	0.695122	0.606667			5.96538		0.571772			2.19048
34	4	2	1				20.0262	G64968QT	H4N2F1(3)			1											1														0.426811										0
35	4	2	1				20.0262	G66427ZQ	H4N2F1(4)			1											1													1.77369	0.781783										0
36	5	2					20.0262	G46083NH	H5N2			1																	1.32495	0.861084	0.366978						0.507028			0.419183		1.3668					0
37	3	1		2			20.0262	G37184KW	H3N1S2(1)		1			1		1		2											1.07059		0.400716					0.582285	0.458183								2.47915	0			0
38	3	1		2			20.0262	G46677TE	H3N1S2(2)		1			1		2		2											2.93502	1.85862		5.48066					1.00769			4.38342	1.03562		4.40785	0.966976	4.78371	0			0
39	3	1		2			20.0262	G70647TI	H3N1S2(3)			1				1		2										1.53662	7.30605	4.30564						0.908975	1.66908	0.465903			1.02893						0
40	4	2		1			20.0262	G40491DT	H4N2S1(1)			1					1	1													3.62691					1.20584		1.5859	3.37601								0
41	4	2		1			20.0262	G03067VG	H4N2S1(2)			1				1		1									2.31442	5.74687	2.89404	2.1452	13.3936	8.13209	0.754559			5.13669	2.14881	13.2284	8.58713		3.89526	3.79431	11.1878				2.31442
42	4	2	2				20.0262	G07075ZE	H4N2F2			1							1		1																1.22126										0
43	4	2			1		20.0262	NO	H4N2G1			1			1			1										0.151674	0.856076	0.422012							0.385626						0.697314				0
44	5	3					20.0262	G98726UE	H5N3(1)			1														1	19.4298	1.95092								0.534831	1.33895	0.342155					0.513976	3.93324			19.4298
45	5	3					20.0262	G77285LE	H5N3(2)			1																			1.63061					0.639786		0.44933	0.686247			3.9295	0.631246				0
46	4	2	1	1			20.0262	NO	H4N2F1S1(1)			1				1		1	1																	0.573234		0.243966									0
47	4	2	1	1			20.0262	G16063EF	H4N2F1S1(2)			1				1		1	1			1									1.08706					0.624632		0.367529									0
48	5	3	1				20.0262	NO	H5N3F1(1)			1							1												0.70344																0
49	5	3	1				20.0262	NO	H5N3F1(2)			1							1	1							1.15142																				1.15142
50	5	3	1				20.0262	G00851XQ	H5N3F1(3)			1							1	1							2.95067				1.5518						0.393805	0.545314	0.45613			8.00511					2.95067
51	5	3	1				20.0262	G98900YM	H5N3F1(4)			1														1											0.590276										0
52	5	3	1				20.0262	G28261RX	H5N3F1(5)			1											1			1			0.506981							0.852239	1.40878										0
53	4	2		2			20.0262	G86388AX	H4N2S2			1				1		2										0.534267										0.376967									0
54	5	3		1			20.0262	G37563FN	H5N3S1(1)			1					1	1								1	1.79636	1.10994										0.631517									1.79636
55	5	3		1			20.0262	G09761PB	H5N3S1(2)			1					1	1								1	1.27779				1.69736					0.768192	1.13632	0.676092	1.06108								1.27779
56	5	3		1			20.0262	G50517DR	H5N3S1(3)			1				1		1								1	10.9127	3.65439									5.19672	1.02076									10.9127
57	5	3		1			20.0262	G26036PN	H5N3S1(4)			1				1		1										0.726975			3.96786	2.39587				1.13091		3.43073	2.26495				3.10951				0
58	5	3	2				20.0262	G52160KJ	H5N3F2(1)			1							2	1											0.721647											2.2944					0
59	5	3	2				20.0262	NO	H5N3F2(2)			1							1		1															1.35999	0.878597										0
60	5	3	2				20.0262	G87164WU	H5N3F2(3)			1											2			1											1.11405										0
61	3	1		4			20.0262	G99524KA	H3N1S4		1			1		2		4																			0.18653									0			0
62	5	3	1	1			20.0262	G04462ZS	H5N3F1S1(1)			1				1		1	1												1.38846						0.761196	0.813233									0
63	5	3	1	1			20.0262	G17557TG	H5N3F1S1(2)			1				1		1	1			1									1.03691																0
64	5	3	1	1			20.0262	NO	H5N3F1S1(3)			1				1		1					1			1											0.457773										0
65	5	3	1	1			20.0262	G90723FE	H5N3F1S1(4)			1				1		1					1			1											4.26654										0
66	5	3	3				20.0262	NO	H5N3F3(1)			1							2		1																0.298987										0
67	5	3	3				20.0262	NO	H5N3F3(2)			1							1		1																1.07701										0
68	6	4	1				20.0262	G64227KZ	H6N4F1(1)			1							1												0.35865																0
69	6	4	1				20.0262	NO	H6N4F1(2)			1											1			1					0.391972											3.75491					0
70	5	3		2			20.0262	NO	H5N3S2(1)			1				1		2								1		0.875232																			0
71	5	3		2			20.0262	G28566CQ	H5N3S2(2)			1				2		2								1	6.53038	4.3392	0.598532		0.509929						8.53768	0.90924					1.67235				6.53038
72	5	3	2	1			20.0262	NO	H5N3F2S1			1				1		1	1		1					1											0.523673										0
73	5	3	4				20.0262	NO	H5N3F4			1							2		1																1.05885										0
74	6	4		1			20.0262	NO	H6N4S1(1)			1				1		1								1					0.344878																0
75	6	4		1			20.0262	NO	H6N4S1(2)			1				1		1													0.548429																0
76	6	4	2				20.0262	NO	H6N4F2(1)			1							2	1																						2.85649					0
77	6	4	2				20.0262	NO	H6N4F2(2)			1							1		1															0.552405											0
78	6	4	1	1			20.0262	NO	H6N4F1S1(1)			1					1	1	1												1.02222								0.19911								0
79	6	4	1	1			20.0262	G20009FG	H6N4F1S1(2)			1				1		1	1												1.45806							0.60824									0
										Summary - relative abundances (%)																	100	100	100	100	100	100	100	100	100	100	100	100	100	100	100	100	100	100	100	11.6577	89.0565	0	7.57639
[truncated: 300 more columns]

## Sheet: Table 4
Table 4. Overview of considered derived traits and corresponding values accross cell lines. The data used to calculate these traits and the contribution of individual glycans is presented in Supporting Information, Tables 1-3 and was obtained from Blochl et al. [1] and Wang et al. [3] having the GlycoPOST identifiers GPST000214 and GPST000238, respectively.
	N-glycans												O-glycans												GSL-glycans
Cellline	Paucimannose	Oligomannose	Complex type	Hybrid type	Phosphorylation	Core fucosylation	Sialylation	(Sialyl) Lewis A/X	Bisection	Antennarity	α2-3 sialylation	α2-6 sialylation	T Antigen	Core 1	Core 2	(Sialyl) Lewis A/X	Lewis A/X	Sialyl Lewis A/X	H Antigen	α2-3 sialylation	α2-6 sialylation	α2-8 sialylation	Sulfation	LacNAc repeats	Gangliosides	(Neo)lacto-series	Globosides	Gangliosides with GalNAc	Glycan with Neu5Gc	α2-3 sialylation	α2-6 sialylation	Sialylation	α1-3/4 fucosylation	Lewis A/X	Lewis B/Y	Sialy-Lewis A/X	H-type 1/2/4	SSEA-3	SSEA-4 isomer	I-Branching
AML193	9.99249	58.1207	27.4257	4.46112	11.9062	20.8912	64.3291	2.43395	1.57031	14.8011	21.2632	29.434	0.714228	43.9663	56.0337	9.36802	0	9.36802	0	141.878	32.3976	0	1.26293	55.5058	11.6577	89.0565	0	7.57639	0	50.151	10.1033	60.2543	6.99441	6.99441	0	0	0	0	0	39.947
EOL1	5.47264	51.9242	35.5711	4.39145	3.68359	19.1318	76.3803	1.82462	0	13.6103	26.482	38.5	0.626907	33.852	66.148	5.78466	0	5.78466	0	144.524	16.2643	0	0	75.0139	41.209	58.791	0	0.897728	0.95287	84.1715	10.324	98.3944	0.345426	0.345426	0	0	0	0	0	11.9297
HEL	8.03855	52.1133	34.4386	5.40959	9.36226	19.3212	73.9466	0	2.27813	11.8055	31.8826	39.4953	0.432373	70.0059	29.9941	0	0	0	0	118.7	49.7801	3.46663	0	32.6137	37.4515	59.3949	3.15366	7.99905	4.77627	81.2946	2.19346	115.075	0	0	0	0	2.09145	1.51568	0.536732	1.10551
HEL 92.1.7	7.8449	57.2617	30.4519	4.4415	8.2663	19.3657	68.5269	0	2.60187	14.4381	31.3052	29.8588	0.562938	60.4193	39.5807	0	0	0	0	123.232	42.9777	4.85053	1.84258	41.0645	54.2451	44.9166	0.838211	5.90781	2.20797	91.9503	0	129.972	0.898415	0	0	0.898415	1.25276	0.838211	0	0
HL60	2.84588	67.298	27.6625	2.19363	10.0484	18.8519	52.3214	1.43668	9.25849	10.0422	23.6868	26.096	1.22708	28.0061	70.5832	11.719	1.41064	10.3083	0	122.347	12.6109	0	1.59004	76.1808	6.63017	92.8868	0.483028	2.02048	0.697937	43.43	23.4281	69.1355	12.8818	5.10537	0	2.12397	0.391972	0.483028	0	2.94414
Kasumi1	8.51876	53.122	33.5852	4.77402	7.13011	22.7276	73.5708	2.21118	0	12.8774	23.682	41.3948	0.602882	60.83	39.17	0	0	0	0	124.285	36.027	0	0	38.3342	58.9882	41.0118	0	36.1683	0	88.2148	0	88.2148	0	0	0	0	0	0	0	0
KG1	10.4178	36.1214	51.7276	1.73316	12.0528	16.4169	116.058	0.476906	2.16383	26.4841	51.0481	65.01	0.778526	45.4686	54.5314	5.04044	0	5.04044	0	131.497	25.2572	0	1.33716	56.2043	84.9884	15.0116	0	0	1.31409	94.8664	0.930472	98.8173	1.9437	0	0	1.9437	0	0	0	0
KG1a	4.21672	39.7273	53.3187	2.73724	10.8304	29.5255	123.744	4.35906	0	29.0014	45.1487	36.9107	0.59464	78.2514	21.7486	0.352651	0	0.352651	0	111.414	35.0489	0	0	21.7486	98.6495	0	1.35048	0	0.939151	97.7104	0	99.5844	0	0	0	0	0	1.35048	0	0
M07e	9.6863	49.4724	37.8031	3.03813	7.33491	30.631	77.8127	2.75116	2.35413	13.5688	30.3392	27.0994	0.76172	39.7288	60.2712	12.2601	0	12.2601	0	142.705	18.2432	3.49217	6.31222	59.1548	37.4935	42.2426	20.2638	4.9092	0	74.9122	0	80.3399	8.93327	1.80308	0	7.13019	0	0	0	0
ME1	8.87221	62.5253	25.529	3.07357	9.06129	19.206	53.9895	1.20003	3.27494	10.7324	18.8076	27.9337	0.772312	57.5439	42.4561	2.83549	0	2.83549	0	128.942	29.8942	3.6483	1.459	41.3224	31.0066	68.1275	0.865944	1.83533	0.253455	68.6087	7.29427	78.4148	9.41061	2.57943	1.9124	3.84233	4.28732	0.744889	0	2.15526
ML1	13.0569	67.4174	14.3513	5.1745	16.65	20.4589	34.653	0.355534	0	8.29882	11.5501	15.1056	0.470823	42.0666	57.9334	3.13076	0	3.13076	1.46518	140.275	25.4463	1.16671	2.06046	57.2904	20.6224	78.2191	1.15853	5.65696	1.89842	70.7058	4.00236	81.4094	11.4807	1.28521	7.61393	0.462513	19.5253	0.687856	0.25655	24.5708
Molm13	17.744	48.8045	29.3107	4.1408	7.30246	28.2169	57.6555	4.46295	0	7.54076	21.078	33.3168	0.594784	43.6324	56.3676	3.87482	0	3.87482	0	139.215	22.7063	1.31631	1.679	57.8679	24.167	74.9286	0.904435	0	0.597633	70.4125	16.5459	89.2313	3.51218	1.24044	0	0.606309	0	0	0	3.57976
MV4-11	3.38745	56.4783	37.4339	2.70037	4.32618	8.67839	91.8031	0.444379	0	23.5306	41.6675	50.1356	1.70746	52.7038	43.6431	5.97844	3.65303	2.32541	0	73.4324	26.3242	0	8.28975	44.253	30.5758	66.601	2.82323	0	0.705651	57.4467	25.5507	84.758	1.26191	1.0628	0	0	0	0	0	1.06108
NB-4	4.20048	58.9236	33.6147	3.26124	12.0609	14.9522	79.0843	0.785242	4.21741	15.782	29.9063	44.192	0.563409	49.8585	50.1415	3.61423	0	3.61423	1.1561	134.956	24.5669	0	0.726307	49.6799	89.9136	9.0482	1.03818	28.0848	1.16744	97.6725	0	100.452	0	0	0	0	1.93271	1.03818	0	0
OCI-AML3	8.38777	51.413	37.5122	2.687	3.41225	21.114	70.8719	2.21004	0	13.0235	32.1534	30.673	0.763875	61.5527	38.4473	3.61292	0	3.61292	0	127.533	31.6818	0	0	39.8854	48.3075	51.6925	0	1.03562	1.40579	97.519	0	101.217	0	0	0	0	0	0	0	0
PLB985	4.65541	63.0769	28.2281	4.03963	4.12906	11.6429	61.9089	0.968561	0	16.4211	28.0179	33.891	0.196795	82.4736	17.5264	0	0	0	0	117.33	46.9704	0	0	17.5264	18.2508	79.9781	1.77114	14.5501	0	27.3332	4.59703	33.7985	24.2723	19.1214	0	0	3.75491	1.77114	0	3.75491
THP1	9.10827	52.9229	33.8217	4.14709	11.3692	19.7347	71.1497	2.79825	0	12.8481	29.2591	36.4662	0.965483	43.8303	56.1697	0.822135	0	0.822135	0	136.716	25.6443	0	0	60.7287	23.6854	44.7597	31.5548	12.2168	2.16858	58.7194	4.03717	68.0456	0	0	0	0	0	0	0	2.18633
U937	11.0566	56.1768	25.9302	6.83641	14.4635	20.8915	48.4027	2.02927	0	10.0175	13.7768	34.6258	1.43254	41.5016	57.0485	3.41067	1.44987	1.96081	0	80.2065	28.7379	0	2.63949	54.1146	78.783	3.93324	0	0.966976	0	1.93395	0	7.08843	0	0.571772	0	0	0	0	0	3.93324
TF-1	6.98156	50.1261	37.7262	5.16613	2.96787	32.2971	80.5584	0.258678	7.30646	16.8756	22.9909	33.9903	0.45294	59.454	40.546	0	0	0	0.701548	118.875	46.9668	5.37044	2.922	41.8901	75.646	7.21276	17.1412	29.5424	2.01699	81.1785	0	88.4833	0	0	0	0	0	3.39141	0	0

## Sheet: Table 5
Table 5. Quantitative values of glycosylation features of N/O- glycans and GSL glycans as well as integrated glycosylation features in each AML cell line. N: N-glycans; O: O-glycans; G: GSLs-glycans; I: Integrated glycan. The integration of each glycosylation feature was performed by summing the relative quantification of the glycan trait from three glycan classes. The data used to calculate thes…
Cellline	α2-3 sialylation(G)[1]	α2-3 sialylation(O)[2]	α2-3 sialylation(N)[2]	α2-3 sialylation(I)	α2-6 sialylation(G)[1]	α2-6 sialylation(O)[2]	α2-6 sialylation(N)[2]	α2-6 sialylation(I)	α2-8 sialylation(G)[1]	α2-8 sialylation(O)[2]	α2-8 sialylation(I)	LeX/A(G)[1]	sLeX/A(G)[1]	LeX/A(O)[2]	sLeX/A(O)[2]	(s)LeX/A(N)[2]	(s)LeX/A(I)	H antigen(G)[1]	H antigen(O)[2]	H antigen(I)
AML193	50.151	141.878	21.2632	213.292	10.1033	32.3976	29.434	71.9349	0.01	0.01	0.01	6.99441	0.01	0.01	9.36802	2.43395	18.7964	0.01	0.01	0.01
EOL-1	84.1715	144.524	26.482	255.177	10.324	16.2643	38.5	65.0883	2.94612	0.01	2.94612	0.345426	0.01	0.01	5.78466	1.82462	7.95471	0.01	0.01	0.01
HEL	81.2946	118.7	31.8826	231.877	2.19346	49.7801	39.4953	91.4688	25.7065	3.46663	29.1731	0.01	0.01	0.01	0.01	0.01	0.01	2.09145	0.01	2.09145
HEL 92.1.7	91.9503	123.232	31.3052	246.488	0.01	42.9777	29.8588	72.8366	35.8133	4.85053	40.6639	0.01	0.898415	0.01	0.01	0.01	0.898415	1.25276	0.01	1.25276
HL60	43.43	122.347	23.6868	189.464	23.4281	12.6109	26.096	62.1349	1.57957	0.01	1.57957	5.10537	2.12397	1.41064	10.3083	1.43668	20.385	0.391972	0.01	0.391972
Kasumi1	88.2148	124.285	23.682	236.182	0.01	36.027	41.3948	77.4218	0.01	0.01	0.01	0.01	0.01	0.01	0.01	2.21118	2.21118	0.01	0.01	0.01
KG1	94.8664	131.497	51.0481	277.412	0.930472	25.2572	65.01	91.1977	1.70633	0.01	1.70633	0.01	1.9437	0.01	5.04044	0.476906	7.46105	0.01	0.01	0.01
M07e	74.9122	142.705	30.3392	247.957	0.01	18.2432	27.6875	45.9307	5.42776	3.49217	8.91993	1.80308	7.13019	0.01	12.2601	2.75116	23.9445	0.01	0.01	0.01
ME1	68.6087	128.942	18.8076	216.358	7.29427	29.8942	27.9337	65.1222	2.25839	3.6483	5.90669	2.57943	3.84233	0.01	2.83549	1.20003	10.4573	4.28732	0.01	4.28732
Molm13	70.4125	139.215	21.078	230.705	16.5459	22.7063	33.3168	72.5689	1.67526	1.31631	2.99156	1.24044	0.606309	0.01	3.87482	4.46295	10.1845	0.01	0.01	0.01
MV4-11	57.4467	73.4324	41.6675	172.547	25.5507	26.3242	50.1356	102.01	1.05496	0.01	1.05496	1.0628	0.01	3.65303	2.32541	0.444379	7.48562	0.01	0.01	0.01
NB4	97.6725	134.956	29.9063	262.534	0.01	24.5669	44.192	68.7589	1.61205	0.01	1.61205	0.01	0.01	0.01	3.61423	0.785242	4.39947	1.93271	1.1561	3.08881
OCI-AML3	97.519	127.533	32.1534	257.206	0.01	31.6818	30.673	62.3548	2.29186	0.01	2.29186	0.01	0.01	0.01	3.61292	2.21004	5.82296	0.01	0.01	0.01
TF1	81.1785	118.875	22.9909	223.045	0.01	46.9668	33.9903	80.9571	5.2878	5.37044	10.6582	0.01	0.01	0.01	0.01	0.258678	0.258678	0.01	0.701548	0.701548
THP1	58.7194	136.716	29.2591	224.695	4.03717	25.6443	36.4662	66.1477	3.12037	0.01	3.12037	0.01	0.01	0.01	0.822135	2.79825	3.62039	0.01	0.01	0.01
U937	1.93395	80.2065	13.7768	95.9173	5.15447	28.7379	34.6258	68.5183	0.01	0.01	0.01	0.571772	0.01	1.44987	1.96081	2.02927	6.01171	0.01	0.01	0.01

## Sheet: Table 6
Table 6. Expression of glycosyltransferases in each AML cell line. AML cell line transcriptomics data was obtained from the depmap portal (Expression 22Q2 Public; Broad Institute, Cambridge, MA, USA) [4].
	ensembl_gene_id
	ENSG00000008513	ENSG00000157350	ENSG00000126091	ENSG00000110080	ENSG00000115525	ENSG00000064225	ENSG00000070526	ENSG00000070731	ENSG00000184005	ENSG00000136840	ENSG00000117069	ENSG00000160408	ENSG00000073849	ENSG00000111728	ENSG00000140557	ENSG00000177511	ENSG00000113532	ENSG00000101638	ENSG00000148488	ENSG00000174951	ENSG00000176920	ENSG00000171124	ENSG00000196371	ENSG00000130383	ENSG00000156413	ENSG00000180549	ENSG00000172461
	hgnc_symbol
Cellline	ST3GAL1	ST3GAL2	ST3GAL3	ST3GAL4	ST3GAL5	ST3GAL6	ST6GALNAC1	ST6GALNAC2	ST6GALNAC3	ST6GALNAC4	ST6GALNAC5	ST6GALNAC6	ST6GAL1	ST8SIA1	ST8SIA2	ST8SIA3	ST8SIA4	ST8SIA5	ST8SIA6	FUT1	FUT2	FUT3	FUT4	FUT5	FUT6	FUT7	FUT9
AML193	5.14078	4.04527	3.70708	6.44427	1.99639	5.3345	0.333424	0.226509	1.0635	3.04439	0.0426443	3.01078	4.38198	0.176323	0.0426443	0.0143553	3.05658	0.124328	0	0.0285692	0.807355	0.0426443	6.15097	0	0.0426443	6.04067	0.0143553
EOL-1	4.35826	2.46205	6.24926	5.38578	2.98914	4.36036	0.0565835	0.124328	0.422233	3.20006	0.0565835	3.09592	4.65707	0.137504	0	0	4.44493	0.0840643	0.0565835	0.0285692	0.632268	0.0565835	5.36387	0	0.0285692	4.46663	0
HEL	4.65421	4.86493	4.94533	6.36124	0.485427	0.0840643	5.49729	0	0.333424	5.44758	1.1635	4.17393	2.98732	3.53978	0	0	1.43296	0.124328	4.79597	5.05832	0.613532	0.0976108	3.31904	0	1.36177	0	0
HEL 92.1.7	3.87971	5.11603	4.54659	6.69877	1.83996	0.31034	4.80426	0.0565835	0.454176	4.41549	1.36177	4.14975	3.6017	2.53356	0	0	2.01078	0.163499	4.64559	4.28614	0.516015	0.0143553	3.58976	0	0.632268	0	0
HL60	2.70044	2.32193	2.3505	5.86518	0.565597	4.07468	0.0143553	0.344828	0	1.852	0	1.85997	2.73552	0	0.0285692	0	1.15704	0.0426443	0	0.0285692	0.0143553	0.0426443	4.59932	0	0	5.06738	0
Kasumi1	4.90785	3.48027	3.80632	4.13668	4.02945	4.62234	0.176323	0.321928	0.669027	2.35896	0.0285692	4.12763	4.58616	0.378512	0.0285692	0	3.17951	0.526069	0	0.0565835	0.443607	0.0285692	5.09255	0	0.0426443	0.0143553	0
KG1	5.84875	3.91456	4.06695	5.57864	3.49442	2.49313	0.0285692	0.176323	1.23879	4.01078	0	4.97453	4.52231	0.0426443	0	0	2.48543	0.0285692	0.0565835	0.0703893	0.863938	0.0426443	3.96162	0	0.687061	2.70929	0
M07e	5.98778	5.42257	3.96901	4.63749	1.3505	0.250962	5.26003	0.238787	0.0703893	3.57289	0	4.71864	5.01257	0.748461	0	0	2.852	0.0285692	3.52105	2.27202	0.815575	0.0976108	2.13093	0	0.0565835	0.0565835	0
ME1	4.87627	3.45418	3.85499	6.39523	2.53605	0.189034	0.137504	0.214125	0.367371	2.40599	0	3.52732	5.10769	0.0285692	0	0	2.80735	0.124328	2.79494	1.69599	0.321928	0.214125	4.77979	0.0143553	0.748461	0.286881	0
Molm13	4.33342	2.92979	4.79805	5.89676	1.1635	4.0063	0.137504	0.687061	0.0565835	3.13093	0.0143553	3.4957	3.39369	0	0	0.0285692	3.54473	1.16993	0.201634	0.333424	0.214125	0.124328	5.17033	0	0.0143553	4.75221	0.0426443
MV4-11	3.3505	2.53854	5.93829	5.13668	2.07724	2.6017	0.15056	0.0840643	0.0285692	3.61117	0	2.98914	3.44361	0.0840643	0	0	2.14731	1.40599	1.3505	0.286881	0.669027	0.0143553	4.39369	0	0.0426443	4.47444	0
NB4	3.04963	4.46009	3.29425	6.10119	1.04264	4.91934	0.111031	0.0840643	0.0565835	1.53605	0	3.54226	3.46858	0.0976108	0.0285692	0	3.65992	0.321928	0	2.02148	0.536053	0.0285692	4.72301	0	0.0285692	2.38128	0
OCI-AML3	5.84825	2.88753	6.41701	4.01792	2.36177	2.5509	0.0143553	0.378512	1.66903	2.32769	1.45943	3.30597	1.84398	0	0	0	3.0197	1.04264	0.0143553	0.0426443	0.298658	0.0143553	3.87971	0	0.0143553	4.47962	0
TF1	4.09085	5.26566	4.12433	6.5947	1.64155	0.15056	4.32481	0.137504	1.36737	5.20672	0.321928	4.28983	6.02591	0.263034	0	0	0.887525	0.992768	5.22458	3.42089	0.485427	0.0285692	3.53356	0	0.0976108	0.0143553	0
THP1	4.15623	3.07211	7.0119	6.11416	2.70708	5.17672	0.214125	1.58015	0.604071	4.73931	0.0840643	3.70266	3.69822	0	0.0426443	0	1.91456	1.1375	0.189034	0.0426443	0.176323	0.275007	6.21101	0	0.15056	4.96901	0
U937	4.27798	3.03738	4.19692	5.23611	2.47508	4.95791	0.0840643	0.321928	1.83592	4.30961	0	2.72901	4.36877	0.678072	0	0.176323	2.69377	0.0565835	0	0.0565835	0.695994	0.111031	4.78503	0	0.0285692	3.76341	0

## Sheet: Table 7
Table 7. Spearman correlation between glycosylation features and relevant glycosyltransferases in AML cell lines, (Figure 3). N: N-glycan; O: O-glycan; G: GSLs glycan; I: Integrated glycan.The integration of each glycosylation feature was performed by summing the relative quantification of the glycan trait from three glycan classes. The data used to calculate these correlations was presented in S…
The correlation value and p-value between α-23 sialylation and correponding glycosyltransferases in AML cell lines
	ensembl_gene_id											ensembl_gene_id
	ENSG00000008513	ENSG00000157350	ENSG00000126091	ENSG00000110080	ENSG00000115525	ENSG00000064225						ENSG00000008513	ENSG00000157350	ENSG00000126091	ENSG00000110080	ENSG00000115525	ENSG00000064225
	hgnc_symbol											hgnc_symbol
Correlation value	ST3GAL1	ST3GAL2	ST3GAL3	ST3GAL4	ST3GAL5	ST3GAL6					P value	ST3GAL1	ST3GAL2	ST3GAL3	ST3GAL4	ST3GAL5	ST3GAL6
α23 sialylation(G)	0.223529	0.329412	0.0882353	-0.0911765	0.0970588	-0.291176					α23 sialylation(G)	0.403941	0.212614	0.746218	0.737903	0.721358	0.27307
α23 sialylation(O)	0.438235	0.0617647	-0.0470588	-0.0147059	0.164706	0.288235					α23 sialylation(O)	0.091253	0.822182	0.865106	0.960678	0.541224	0.278126
α23 sialylation(N)	0.1	0.1	0.335294	-0.25	-0.0323529	-0.320588					α23 sialylation(N)	0.71313	0.71313	0.204176	0.349132	0.908401	0.225701
α23 sialylation(I)	0.388235	0.285294	0.0911765	-0.191176	0.126471	-0.188235					α23 sialylation(I)	0.1382	0.28324	0.737903	0.476928	0.640554	0.483876
The correlation value and p-value between α2-6 sialylation and correponding glycosyltransferases in AML cell lines
	ensembl_gene_id											ensembl_gene_id
	ENSG00000070526	ENSG00000070731	ENSG00000184005	ENSG00000136840	ENSG00000117069	ENSG00000160408	ENSG00000073849					ENSG00000070526	ENSG00000070731	ENSG00000184005	ENSG00000136840	ENSG00000117069	ENSG00000160408	ENSG00000073849
	hgnc_symbol											hgnc_symbol
Correlation value	ST6GALNAC1	ST6GALNAC2	ST6GALNAC3	ST6GALNAC4	ST6GALNAC5	ST6GALNAC6	ST6GAL1				P value	ST6GALNAC1	ST6GALNAC2	ST6GALNAC3	ST6GALNAC4	ST6GALNAC5	ST6GALNAC6	ST6GAL1
α26 sialylation(G)	-0.301681	0.140633	-0.437455	-0.0860678	-0.351506	-0.705152	-0.232534				α26 sialylation(G)	0.256146	0.603415	0.0901678	0.751294	0.18186	0.00228029	0.386131
α26 sialylation(O)	0.539029	-0.337261	0.498896	0.423529	0.589501	0.305882	0.0764706				α26 sialylation(O)	0.0311955	0.201447	0.0491589	0.103622	0.0162513	0.248661	0.779743
α26 sialylation(N)	-0.0898381	-0.360825	0.0868286	0.220588	-0.058336	0.208824	-0.0382353				α26 sialylation(N)	0.740741	0.169749	0.749161	0.410309	0.830081	0.436322	0.891046
α26 sialylation(I)	0.356407	-0.516937	0.0676969	0.479412	0.128953	0.305882	-0.0323529				α26 sialylation(I)	0.175422	0.0403231	0.803278	0.0623933	0.634098	0.248661	0.908401
The correlation value and p-value between α2-8 sialylation and correponding glycosyltransferases in AML cell lines
	ensembl_gene_id											ensembl_gene_id
	ENSG00000111728	ENSG00000140557	ENSG00000177511	ENSG00000113532	ENSG00000101638	ENSG00000148488						ENSG00000111728	ENSG00000140557	ENSG00000177511	ENSG00000113532	ENSG00000101638	ENSG00000148488
	hgnc_symbol											hgnc_symbol
Correlation value	ST8SIA1	ST8SIA2	ST8SIA3	ST8SIA4	ST8SIA5	ST8SIA6					P value	ST8SIA1	ST8SIA2	ST8SIA3	ST8SIA4	ST8SIA5	ST8SIA6
α28 sialylation(G)	0.255575	-0.41832	-0.501962	-0.351034	-0.0414508	0.798567					α28 sialylation(G)	0.339391	0.10685	0.0475641	0.182488	0.878857	0.000207898
α28 sialylation(O)	0.392401	-0.495795	-0.138816	-0.344724	0.00763233	0.841104					α28 sialylation(O)	0.13275	0.0508123	0.608149	0.191021	0.97762	4.45619e-05
α28 sialylation(I)	0.219913	-0.452579	-0.398108	-0.365783	0.0325685	0.874977					α28 sialylation(I)	0.413136	0.0783667	0.12671	0.16353	0.904691	9.14187e-06
The correlation value and p-value between blood group antigens and correponding glycosyltransferases in AML cell lines
	ensembl_gene_id											ensembl_gene_id
	ENSG00000174951	ENSG00000176920	ENSG00000171124	ENSG00000196371	ENSG00000130383	ENSG00000156413	ENSG00000180549	ENSG00000172461				ENSG00000174951	ENSG00000176920	ENSG00000171124	ENSG00000196371	ENSG00000130383	ENSG00000156413	ENSG00000180549	ENSG00000172461
	hgnc_symbol											hgnc_symbol
Correlation value	FUT1	FUT2	FUT3	FUT4	FUT5	FUT6	FUT7	FUT9			P vaue	FUT1	FUT2	FUT3	FUT4	FUT5	FUT6	FUT7	FUT9
LeX/A(G)	-0.336856	0.0753987	0.338619	0.259183	0.329055	-0.294913	0.504972	0.469693			LeX/A(G)	0.202022	0.781377	0.199523	0.332377	0.213327	0.267493	0.0460365	0.0664061
sLeX/A(G)	0.212166	-0.0202779	0.24996	-0.310928	0.418349	0.174365	-0.100693	-0.00734421			sLeX/A(G)	0.430189	0.940582	0.35047	0.241131	0.106823	0.51837	0.710604	0.978465
LeX/A(O)	-0.24702	0.0647177	-0.113265	0.0129435	-0.123247	-0.369185	0.311103	-0.180014			LeX/A(O)	0.356354	0.811788	0.676197	0.962054	0.649297	0.159353	0.240852	0.504689
sLeX/A(O)	-0.465032	0.232599	0.175767	0.146671	-0.0282138	-0.447427	0.575678	0.321945			sLeX/A(O)	0.0695219	0.385994	0.514958	0.587792	0.917391	0.0822536	0.019622	0.223976
(s)LeX/A(N)	-0.533633	-0.200147	0.467329	0.588668	-0.0840787	-0.450378	0.580693	0.498894			(s)LeX/A(N)	0.0332633	0.45735	0.0679732	0.0164406	0.756879	0.0800107	0.0183419	0.04916
(s)LeX/A(I)	-0.443136	0.144118	0.298455	0.232353	0.25205	-0.374546	0.571429	0.36303			(s)LeX/A(I)	0.0855958	0.593829	0.261517	0.385168	0.346322	0.152916	0.0207596	0.166964
H antigen(G)	0.456168	-0.236016	0.0559654	-0.264623	0.510754	0.32759	-0.393939	-0.248668			H antigen(G)	0.0757387	0.378854	0.836898	0.321961	0.0432048	0.215494	0.131103	0.353049
H antigen(O)	0.364642	-0.0357917	-0.28911	-0.189185	-0.0973729	-0.05662	-0.257312	-0.142222			H antigen(O)	0.164948	0.895305	0.277462	0.482847	0.719781	0.835015	0.336004	0.599287
H antigen(I)	0.583882	-0.250094	-0.0469209	-0.361623	0.482711	0.365741	-0.505156	-0.282018			H antigen(I)	0.0175623	0.350204	0.863003	0.168738	0.058245	0.163583	0.045944	0.289947

## Sheet: Table 8
Table 8. Expression of transcription factors in AML cell lines. AML cell line transcriptomics data was obtained from the depmap portal (Expression 22Q2 Public; Broad Institute, Cambridge, MA, USA) [4].
	ensembl_gene_id
	ENSG00000066336	ENSG00000245848	ENSG00000172216	ENSG00000118513	ENSG00000139083	ENSG00000159216	ENSG00000102145	ENSG00000179348	ENSG00000107485	ENSG00000162367	ENSG00000129993	ENSG00000085276	ENSG00000151702	ENSG00000157554
	hgnc_symbol
Cellline	SPI1	CEBPA	CEBPB	MYB	ETV6	RUNX1	GATA1	GATA2	GATA3	TAL1	CBFA2T3	MECOM	FLI1	ERG
AML193	8.28388	7.37173	5.58796	7.71548	5.72055	5.72601	0.176323	2.07039	2.40871	0.704872	5.0387	0.226509	6.07339	3.28836
EOL-1	7.37156	6.43563	4.39163	6.9493	4.21101	5.62234	0.0703893	2.70929	0.214125	0.0285692	4.46009	0.0143553	5.31252	0.0703893
HEL	6.7097	0.344828	4.09508	6.94603	4.21568	7.84285	7.29297	9.15246	0.400538	7.2318	6.57546	4.25323	6.90629	1.40599
HEL 92.1.7	5.3572	1.38957	2.52356	6.96855	4.55888	7.63365	7.4307	8.35826	0.454176	7.37521	6.52435	4.11853	7.23199	2.75702
HL60	7.24831	7.13371	3.98641	6.02569	4.10852	4.42761	0.137504	3.46074	0.0285692	0.0143553	3.7666	0.201634	3.8953	0.201634
Kasumi1	6.44774	2.45418	2.07724	7.50088	4.9982	6.41802	0	3.85997	0.0703893	1.09761	3.05832	0.0143553	5.65421	4.62
KG1	6.63648	4.91839	3.2854	6.66278	4.57531	6.48527	0.815575	7.99791	0.214125	3.21723	5.37016	0.0285692	6.94287	5.97039
M07e	4.74685	0.238787	3.52607	7.85972	4.1235	5.8999	6.36194	7.57319	3.37156	6.25663	6.22554	2.72028	2.73335	4.27053
ME1	6.9735	6.10245	2.5509	7.19397	5.37816	6.89385	0.970854	5.78921	2.28392	4.80993	4.92932	0.0426443	6.81865	4.86987
Molm13	6.91133	7.2589	2.64616	7.64789	4.15543	5.07296	0.201634	6.1639	0.0703893	0.0285692	3.58496	0.0703893	4.76818	0.0426443
MV4-11	7.44286	6.74066	3.78241	7.52191	4.30524	5.82146	0	4.13175	0.0285692	0.0703893	5.32481	0	4.60407	0.124328
NB4	6.91145	5.95327	2.57289	7.52168	5.03342	5.0993	0.731183	5.10056	0.124328	0.111031	5.3345	0.0565835	5.05961	0.163499
OCI-AML3	7.68313	8.23146	5.35297	5.86913	4.18587	3.75382	0	3.61471	0.163499	2.76341	3.25399	0.0840643	4.67525	1.40599
TF1	5.79883	2.30451	3.8953	7.23362	4.49761	5.06953	6.5281	8.27347	2.28688	6.33682	5.80064	1.91456	5.2709	4.4614
THP1	7.39421	7.90569	3.59574	7.61383	2.94486	6.01948	0.0426443	3.94298	0.163499	0.163499	4.41616	0.124328	5.86839	0.575312
U937	6.41988	6.7343	3.72028	7.73518	3.78869	4.09424	0.0143553	1.55582	0.782409	0.163499	2.87578	0.0565835	6.07639	1.57531

## Sheet: Table 9
Table 9. Spearman correlation between transcription factors with glycosylation features and glycosyltransferases in AML cell lines. N: N-glycan; O: O-glycan; G: GSLs glycan; I: Integrated glycan.The data used to calculate these correlations was presented in Supporting Information, Tables 6 and 8, which is based on data obtained from the depmap portal (Expression 22Q2 Public; Broad Institute, Camb…
			The correlation value and p-value between TFs and glycosyltransferases in AML cell lines
			Correlation value	α23 sialylation(G)	α23 sialylation(O)	α23 sialylation(N)	α23 sialylation(I)	α26 sialylation(G)	α26 sialylation(O)	α26 sialylation(N)	α26 sialylation(I)	α28 sialylation(G)	α28 sialylation(O)	α28 sialylation(I)	LeX/A(G)	sLeX/A(G)	LeX/A(O)	sLeX/A(O)	(s)LeX/A(N)	(s)LeX/A(I)	H antigen(G)	H antigen(O)	H antigen(I)					P value	α23 sialylation(G)	α23 sialylation(O)	α23 sialylation(N)	α23 sialylation(I)	α26 sialylation(G)	α26 sialylation(O)	α26 sialylation(N)	α26 sialylation(I)	α28 sialylation(G)	α28 sialylation(O)	α28 sialylation(I)	LeX/A(G)	sLeX/A(G)	LeX/A(O)	sLeX/A(O)	(s)LeX/A(N)	(s)LeX/A(I)	H antigen(G)	H antigen(O)	H antigen(I)
ensembl_gene_id	ENSG00000066336	hgnc_symbol	SPI1	-0.202941	0.179412	0.0676471	-0.176471	0.545096	-0.173529	0.0294118	-0.158824	-0.351034	-0.593129	-0.401182	0.270179	-0.361623	0.13375	0.294823	0.242826	0.282353	-0.0893998	-0.189185	-0.212918		ensembl_gene_id	ENSG00000066336	hgnc_symbol	SPI1	0.449649	0.505018	0.805142	0.512164	0.0289889	0.519358	0.917094	0.556032	0.182488	0.0154463	0.123537	0.311523	0.168738	0.621426	0.267646	0.364839	0.288413	0.741965	0.482847	0.428519
	ENSG00000245848		CEBPA	-0.364706	0.15	-0.194118	-0.305882	0.525466	-0.276471	-0.120588	-0.294118	-0.466079	-0.599888	-0.480828	0.289028	-0.282201	0.254556	0.275563	0.522443	0.314706	-0.332567	-0.237759	-0.425836			ENSG00000245848		CEBPA	0.165346	0.57858	0.470031	0.248661	0.0365884	0.298932	0.656438	0.268072	0.068813	0.0140297	0.0593771	0.277605	0.289621	0.341386	0.301596	0.037881	0.234712	0.208188	0.375238	0.100058
	ENSG00000172216		CEBPB	-0.270588	-0.00294118	0.0970588	-0.202941	0.329171	-0.00294118	-0.141176	-0.164706	-0.00589973	-0.282201	-0.135694	0.216771	-0.400489	0.18121	0.294823	0.0279617	0.155882	-0.268199	-0.0997054	-0.255164			ENSG00000172216		CEBPB	0.309683	0.995629	0.721358	0.449649	0.213155	0.995629	0.601516	0.541224	0.9827	0.289621	0.616319	0.420009	0.124248	0.501816	0.267646	0.918127	0.563504	0.315218	0.71333	0.340195
	ENSG00000118513		MYB	-0.470588	0.229412	-0.438235	-0.367647	0.0845578	-0.102941	-0.0764706	-0.0264706	-0.280237	0.0337965	-0.206491	0.359714	-0.0794218	0.125121	0.0874098	0.515085	0.252941	-0.357599	0.0460179	-0.329516			ENSG00000118513		MYB	0.0679024	0.39137	0.091253	0.161766	0.755533	0.704933	0.779743	0.925796	0.293134	0.901114	0.44291	0.171164	0.769997	0.644291	0.747533	0.0411708	0.343324	0.173879	0.865617	0.212648
	ENSG00000139083		ETV6	0.370588	0.0676471	0	0.197059	-0.208375	0.414706	0.185294	0.411765	-0.182892	0.130117	-0.103245	-0.0424117	-0.0304169	-0.371048	-0.100744	-0.366446	-0.0970588	0.318263	0.29656	0.38697			ENSG00000139083		ETV6	0.15824	0.805142	1	0.463185	0.438667	0.111604	0.490874	0.114361	0.497786	0.631016	0.703574	0.876069	0.910964	0.157095	0.710464	0.162711	0.721358	0.22962	0.264705	0.138679
	ENSG00000159216		RUNX1	0.208824	0.0323529	0.305882	0.2	-0.150996	0.338235	0.202941	0.405882	0.386432	0.344724	0.418881	-0.201063	0.263613	-0.371048	-0.32149	-0.328183	-0.241176	0.411239	-0.28122	0.29403			ENSG00000159216		RUNX1	0.436322	0.908401	0.248661	0.456391	0.576703	0.200041	0.449649	0.120021	0.139275	0.191021	0.106333	0.455251	0.323881	0.157095	0.224668	0.214616	0.366896	0.11354	0.291371	0.268996
	ENSG00000102145		GATA1	0.22419	0.0707968	0.0560474	0.22124	-0.319543	0.233039	-0.247789	0.159293	0.66568	0.805038	0.760355	-0.0771969	0.46777	-0.454362	-0.0817244	-0.47085	-0.153393	0.534397	0.276923	0.644031			ENSG00000102145		GATA1	0.403876	0.794446	0.836662	0.410251	0.227648	0.38507	0.35481	0.555681	0.00488156	0.000168493	0.000628292	0.776285	0.0676791	0.0770528	0.763503	0.0656488	0.570596	0.0329643	0.299119	0.00709175
	ENSG00000179348		GATA2	0.429412	-0.141176	0.397059	0.344118	-0.409199	0.329412	0.117647	0.467647	0.696168	0.746903	0.781714	-0.403697	0.346414	-0.414193	-0.357047	-0.516556	-0.408824	0.375479	0.232646	0.48667			ENSG00000179348		GATA2	0.0985365	0.601516	0.128883	0.191942	0.11552	0.212614	0.664435	0.0698174	0.00273916	0.000885515	0.000347653	0.120982	0.188711	0.110714	0.174593	0.0404963	0.117166	0.151813	0.385896	0.0559165
	ENSG00000107485		GATA3	-0.0766965	0.21239	-0.241889	-0.0103245	-0.342259	0.345134	-0.390857	-0.140119	0.37426	0.53641	0.381657	0.138639	0.172024	-0.36349	0.0215455	-0.0546127	0.0516226	0.0215193	0.0589744	0.144907			ENSG00000107485		GATA3	0.777701	0.429691	0.36675	0.969729	0.194425	0.190459	0.134417	0.604755	0.153254	0.0321865	0.144652	0.608611	0.524088	0.166387	0.936874	0.840793	0.849414	0.93695	0.828248	0.592339
	ENSG00000162367		TAL1	0.359352	-0.18704	0.234168	0.24595	-0.68502	0.715759	-0.110457	0.263623	0.608568	0.68285	0.614476	-0.394067	0.173462	-0.470975	-0.470335	-0.428887	-0.462445	0.261432	0.0588873	0.370617			ENSG00000162367		TAL1	0.171626	0.487914	0.382706	0.358507	0.00340947	0.00182079	0.683834	0.323861	0.0123619	0.00355418	0.0113186	0.130967	0.520571	0.0655671	0.0659852	0.0973899	0.0712962	0.328048	0.828498	0.157615
	ENSG00000129993		CBFA2T3	0.3	-0.0176471	0.491176	0.279412	-0.298972	0.255882	0.0647059	0.361765	0.646021	0.574541	0.637171	-0.191638	0.226437	-0.306331	-0.0888913	-0.622517	-0.217647	0.382631	0.28122	0.476531			ENSG00000129993		CBFA2T3	0.25825	0.951949	0.0555802	0.293643	0.260651	0.337574	0.813651	0.168981	0.0068604	0.0199216	0.00793733	0.477081	0.399055	0.248526	0.743387	0.0100115	0.416731	0.143543	0.291371	0.0620215
	ENSG00000085276		MECOM	-0.0441827	-0.0265096	0.0338734	-0.0220913	-0.334193	0.334316	-0.543447	-0.107511	0.589365	0.563541	0.59232	-0.0330355	0.174309	-0.285178	-0.095699	-0.112012	-0.18704	0.275757	0.0857706	0.337617			ENSG00000085276		MECOM	0.870934	0.922367	0.90089	0.935278	0.205837	0.205661	0.0295764	0.691875	0.016282	0.0230061	0.0156231	0.903331	0.518507	0.284344	0.724422	0.679602	0.487914	0.301242	0.752128	0.200941
	ENSG00000151702		FLI1	0.144118	-0.126471	-0.0470588	0.0676471	-0.155526	0.538235	0.223529	0.417647	0.168142	0.182501	0.200591	-0.33144	-0.0439355	-0.289073	-0.471124	-0.379691	-0.447059	0.314687	-0.166176	0.273752			ENSG00000151702		FLI1	0.593829	0.640554	0.865106	0.805142	0.565184	0.0338078	0.403941	0.108896	0.533633	0.49872	0.456333	0.209829	0.87165	0.277528	0.0654702	0.146905	0.0843728	0.235187	0.538499	0.304914
	ENSG00000157554		ERG	0.128035	-0.0809419	-0.0603385	0.0868286	-0.508476	0.463576	-0.117734	0.126564	0.0634688	0.322149	0.0870851	-0.110037	0.31623	-0.302238	-0.184585	-0.159794	-0.100074	0.0339969	-0.0230259	0.129367			ENSG00000157554		ERG	0.636534	0.765708	0.824332	0.749161	0.0443044	0.0705163	0.664108	0.640447	0.815361	0.223666	0.748443	0.684977	0.232775	0.255225	0.493744	0.554423	0.712313	0.90053	0.932545	0.633001
			The correlation value and p-value between TFs and GTs in AML cell lines
				ensembl_gene_id																ensembl_gene_id
				ENSG00000008513	ENSG00000157350	ENSG00000110080	ENSG00000070526	ENSG00000136840	ENSG00000160408	ENSG00000111728	ENSG00000148488	ENSG00000196371	ENSG00000180549	ENSG00000172461						ENSG00000008513	ENSG00000157350	ENSG00000110080	ENSG00000070526	ENSG00000136840	ENSG00000160408	ENSG00000111728	ENSG00000148488	ENSG00000196371	ENSG00000180549	ENSG00000172461
				hgnc_symbol																hgnc_symbol
			Correlation value	ST3GAL1	ST3GAL2	ST3GAL4	ST6GALNAC1	ST6GALNAC4	ST6GALNAC6	ST8SIA1	ST8SIA6	FUT4	FUT7	FUT9					P value	ST3GAL1	ST3GAL2	ST3GAL4	ST6GALNAC1	ST6GALNAC4	ST6GALNAC6	ST8SIA1	ST8SIA6	FUT4	FUT7	FUT9
ensembl_gene_id	ENSG00000066336	hgnc_symbol	SPI1	-0.0588235	-0.632353	-0.0882353	-0.403535	-0.394118	-0.620588	-0.63261	-0.391385	0.523529	0.761415	0.265881		ensembl_gene_id	ENSG00000066336	hgnc_symbol	SPI1	0.830731	0.0102161	0.746218	0.121145	0.131937	0.012077	0.00854243	0.133846	0.0397375	0.000610976	0.31958
	ENSG00000245848		CEBPA	-0.117647	-0.729412	-0.167647	-0.552283	-0.364706	-0.711765	-0.773355	-0.515373	0.647059	0.910163	0.406491			ENSG00000245848		CEBPA	0.664435	0.0019273	0.533888	0.0265312	0.165346	0.00273943	0.000441513	0.0410379	0.00821691	9.959e-07	0.118186
	ENSG00000172216		CEBPB	0.0852941	-0.294118	-0.0647059	-0.142857	0.0794118	-0.405882	-0.0918544	-0.0956055	0.00294118	0.4757	0.135497			ENSG00000172216		CEBPB	0.75456	0.268072	0.813651	0.597641	0.771324	0.120021	0.735115	0.724682	0.995629	0.0625425	0.616835
	ENSG00000118513		MYB	0.0323529	0.25	-0.00882353	0.422681	0.129412	-0.0705882	0.231117	-0.0507904	0.311765	0.12813	0.406491			ENSG00000118513		MYB	0.908401	0.349132	0.978149	0.102871	0.632669	0.796653	0.389113	0.851817	0.239304	0.636283	0.118186
	ENSG00000139083		ETV6	0.164706	0.379412	0.355882	0.151694	-0.255882	0.220588	0.200005	-0.0283829	0	-0.306333	0.135497			ENSG00000139083		ETV6	0.541224	0.147983	0.176413	0.574922	0.337574	0.410309	0.457675	0.916898	1	0.248522	0.616835
	ENSG00000159216		RUNX1	0.235294	0.452941	0.335294	0.564065	0.376471	0.576471	0.388159	0.457114	-0.155882	-0.537556	-0.171289			ENSG00000159216		RUNX1	0.379021	0.0800039	0.204176	0.0228513	0.151349	0.0215634	0.137366	0.0750569	0.563504	0.0317499	0.52589
	ENSG00000102145		GATA1	0.0176992	0.737466	0.696168	0.537667	0.398232	0.631271	0.43834	0.657731	-0.536875	-0.580503	0.0025641			ENSG00000102145		GATA1	0.948128	0.00111301	0.00273916	0.0317079	0.126581	0.0087268	0.0894445	0.00561749	0.0320085	0.0183892	0.992481
	ENSG00000179348		GATA2	0.0264706	0.652941	0.414706	0.547865	0.485294	0.802941	0.303712	0.809659	-0.670588	-0.684831	-0.14061			ENSG00000179348		GATA2	0.925796	0.00751001	0.111604	0.0280222	0.0589123	0.00027427	0.2528	0.000144335	0.00567306	0.00342188	0.603475
	ENSG00000107485		GATA3	0.460179	0.659295	0.389382	0.488184	0.393807	0.373158	0.543839	0.370067	-0.252213	-0.34195	0.0320513			ENSG00000107485		GATA3	0.0728776	0.00546615	0.136024	0.0550446	0.131244	0.154565	0.0294359	0.158281	0.346	0.194855	0.906199
	ENSG00000162367		TAL1	0.397644	0.798234	0.346098	0.617257	0.493373	0.739323	0.590515	0.620107	-0.645067	-0.752212	-0.280355			ENSG00000162367		TAL1	0.127194	0.000210116	0.189143	0.0108522	0.0521318	0.00106483	0.0160231	0.0103899	0.00697051	0.00077529	0.292922
	ENSG00000129993		CBFA2T3	-0.00294118	0.714706	0.508824	0.618557	0.470588	0.632353	0.500754	0.682683	-0.644118	-0.547865	-0.176402			ENSG00000129993		CBFA2T3	0.995629	0.00258843	0.0464374	0.0106393	0.0679024	0.0102161	0.0481877	0.00356549	0.00858956	0.0280222	0.513417
	ENSG00000085276		MECOM	-0.00294551	0.581738	0.513992	0.584071	0.372607	0.328425	0.367959	0.428615	-0.465391	-0.219027	0.112654			ENSG00000085276		MECOM	0.991362	0.0180833	0.0416772	0.0175169	0.155223	0.214258	0.16085	0.0976263	0.0692782	0.415069	0.677857
	ENSG00000151702		FLI1	0.155882	0.320588	0.520588	0.217968	0.461765	0.311765	0.36001	0.144902	0.0911765	-0.382916	-0.0562441			ENSG00000151702		FLI1	0.563504	0.225701	0.0410139	0.417384	0.0737682	0.239304	0.170787	0.592351	0.737903	0.14322	0.836096
	ENSG00000157554		ERG	0.541575	0.566593	0.133922	0.240973	0.151582	0.551877	0.328399	0.139029	-0.295806	-0.463523	-0.230259			ENSG00000157554		ERG	0.0302544	0.0221158	0.620973	0.368624	0.575207	0.0266659	0.214296	0.607594	0.265979	0.0705532	0.390927
								hgnc_symbol	ENSG00000008513	ensembl_gene_id	ST3GAL1
									ENSG00000157350		ST3GAL2
									ENSG00000110080		ST3GAL4
									ENSG00000070526		ST6GALNAC1
									ENSG00000160408		ST6GALNAC6
									ENSG00000111728		ST8SIA1
									ENSG00000148488		ST8SIA6
									ENSG00000196371		FUT4
									ENSG00000180549		FUT7

[truncated: 4 more sheets: Table 10, Table 11, Table 12, Table 13]
